# Supplementary material for: A high proportion of red snapper sold in North Carolina is mislabeled
Source: PeerJ. 2020 Jun 25;8:e9218. doi: 10.7717/peerj.9218 (PMC7321663; doi:10.7717/peerj.9218)
Supplement: Supplemental Information 2 [file peerj-08-9218-s002.csv]

ID	Date Collected	Restaurant or Grocery	Location	Price	Real Identity - Sceintific Name	Real Identity - Common Name	% Identity	Query Cover	E value	Mislabeled? (via GenBank)	Seq file name	Sequence
105	12-Oct-17	Grocery	Chapel Hill	$8.99/lb	Lutajanus erythropterus	Crimson snapper	99%	97%	0.00E+00	YES	20D_018_S3MF84_M13F_B09 _3_	CCTAAGCCTGCTCATTCGAGCAGAACTTAGCCAACCAGGCGCCCTTCTTGGAGACGACCAGATTTATAATGTAATCGTTACAGCACATGCATTCGTAATGATTTTCTTTATAGTAATACCAATTATGATCGGAGGATTCGGAAACTGGCTAATCCCTCTTATGATCGGTGCCCCAGACATAGCATTCCCCCGAATAAATAATATGAGCTTTTGGCTTCTGCCCCCCTCTTTCCTTCTTCTGCTCGCATCTTCTGGAGTAGAGGCCGGGGCCGGAACCGGGTGAACAGTCTACCCTCCACTAGCGGGGAATCTAGCACATGCAGGAGCATCTGTTGACCTAACCATCTTTTCTCTCCACCTAGCCGGGGTCTCTTCAATCCTTGGTGCTATCAATTTTAT…
61	Sept. 21, 2017	Grocery	Chapel Hill	$26.99/lb	Lutjanus campechanus	Red snapper	100%	100%	0	NO	17W_003_S361KL_M13F_H11_2_	GGCACGGCCCTAAGCCTGCTCATTCGAGCAGAGCTAAGCCAGCCAGGAGCTCTTCTTGGAGACGACCAGATTTATAATGTAATTGTTACAGCACACGCATTTGTAATAATTTTCTTTATAGTAATACCAATCATGATCGGAGGATTCGGGAACTGACTGATCCCATTAATAATTGGAGCCCCTGATATGGCATTCCCCCGAATAAATAACATGAGCTTTTGACTCCTCCCCCCGTCATTCCTGTTACTGCTCGCCTCTTCTGGAGTAGAAGCCGGTGCTGGAACTGGGTGGACAGTCTACCCGCCCCTAGCAGGCAACCTAGCACACGCAGGAGCATCTGTAGACCTAACTATTTTCTCCCTACATCTGGCAGGTGTCTCCTCAATTCTAGGGGCCATT…
62	5-Oct-17	Grocery	Durham	$26.99/lb	Lutjanus campechanus	Red snapper	100%	95%	0	NO	20D_022_S3JC76_M13F_F09	TTTATCTAGTATTTGGTGCCTGGGCCGGAATAGTAGGCACGGCCCTAAGCCTGCTCATTCGAGCAGAGCTAAGCCAGCCAGGAGCTCTTCTTGGAGACGACCAGATTTATAATGTAATTGTTACAGCACACGCATTTGTAATAATTTTCTTTATAGTAATACCAATCATGATCGGAGGATTCGGGAACTGACTGATCCCATTAATAATTGGAGCCCCTGATATGGCATTCCCCCGAATAAATAACATGAGCTTTTGACTCCTCCCCCCGTCATTCCTGTTACTGCTCGCCTCTTCTGGAGTAGAAGCCGGTGCTGGAACTGGGTGGACAGTCTACCCGCCCCTAGCAGGCAACCTAGCACACGCAGGAGCATCTGTAGACCTAACTATTTTCTCCCTAC…
106	20-Oct-17	Grocery	Greensboro	$10.99/lb sale	Lutjanus campechanus/pupureus	Northern/Southern red snapper	100%	100%	0	NO	21B_009_S3KL90_M13F_A05_2_	GCCTGCTCATTCGAGCAGAGCTAAGCCAGCCAGGAGCTCTTCTTGGAGACGACCAGATTTATAATGTAATTGTTACAGCACACGCATTTGTAATAATTTTCTTTATAGTAATACCAATCATGATCGGAGGATTCGGGAACTGACTGATCCCATTAATAATTGGAGCCCCTGATATGGCATTCCCCCGAATAAATAACATGAGCTTTTGACTCCTCCCCCCGTCATTCCTGTTACTGCTCGCCTCTTCTGGAGTAGAAGCCGGTGCTGGAACTGGGTGGACAGTCTACCCGCCCCTAGCAGGCAACCTAGCACACGCAGGAGCATCTGTAGACCTAACTATTTTCTCCCTACATCTGGCAGGTGTCTCCTCAATTCTAGGGGCCATTAATTTCATCACAA…
106	Sept. 21, 2017	Grocery	Chapel Hill	$13.99/lb + .04 tax	Lutjanus erythropterus/malabaricus	Crimson/saddletail Snapper	100% / 100%	100% / 100%	0 / 0	YES	17W_004_S369KL_M13F_A12_1_	AAGCCTGCTCATTCGAGCAGAACTTAGTCAACCAGGGGCCCTCCTTGGGGACGACCAGATCTACAATGTAATCGTTACGGCACATGCATTCGTAATGATTTTCTTTATAGTAATGCCAATCATAATCGGGGGATTTGGAAACTGACTAATCCCACTTATAATCGGAGCCCCCGACATGGCATTCCCCCGAATAAATAACATGAGCTTTTGACTTCTGCCCCCCTCTTTCCTTCTCCTGCTCGCATCTTCTGGGGTCGAAGCTGGAGCCGGAACCGGATGAACAGTTTATCCTCCATTGGCAGGGAACCTGGCACACGCAGGAGCATCTGTTGACCTAACCATCTTTTCTCTTCATCTAGCAGGGGTCTCTTCAATCCTCGGGGCTATTAATTTTATTAC…
63	3-Oct-17	Restaurant	Raleigh	$17.95 +tax	Lutjanus guttatus/synagris	Rose snapper/lane snapper	100%	100%	0	YES	23C_002_KDL77_M13F_B07_1_	AAGCCTGCTCATTCGAGCAGAACTAAGCCAGCCAGGAGCTCTTCTTGGAGACGACCAGATTTATAATGTAATTGTTACAGCACATGCATTTGTAATAATTTTCTTTATAGTAATACCAATCATGATCGGAGGATTCGGGAACTGACTGATCCCATTAATAATCGGAGCCCCTGATATGGCATTCCCTCGAATAAATAACATGAGCTTTTGACTCCTTCCGCCATCATTCCTATTGCTACTCGCCTCTTCTGGAGTAGAAGCCGGTGCTGGAACTGGGTGAACAGTCTACCCTCCCCTAGCAGGAAACCTGGCACACGCGGGAGCATCTGTAGACCTAACTATTTTCTCCCTGCATTTAGCAGGTGTCTCTTCAATTCTAGGGGCCATCAACTTCATCAC…
64	3-Oct-17	Restaurant	Raleigh	$14 +tax	Lutjanus guttatus/synagris	Rose snapper/lane snapper	100%	100%	0	YES	23C_011_KDL78_M13F_C08_1_	CTGCTCATTCGAGCAGAACTAAGCCAGCCAGGAGCTCTTCTTGGAGACGACCAGATTTATAATGTAATTGTTACAGCACATGCATTTGTAATAATTTTCTTTATAGTAATACCAATCATGATCGGAGGATTCGGGAACTGACTGATCCCATTAATAATCGGAGCCCCTGATATGGCATTCCCTCGAATAAATAACATGAGCTTTTGACTCCTTCCGCCATCATTCCTATTGCTACTCGCCTCTTCTGGAGTAGAAGCCGGTGCTGGAACTGGGTGAACAGTCTACCCTCCCCTAGCAGGAAACCTGGCACACGCGGGAGCATCTGTAGACCTAACTATTTTCTCCCTGCATTTAGCAGGTGTCTCTTCAATTCTAGGGGCCATCAACTTCATCACAACA…
95	21-Oct-17	Grocery	Winston Salem	$13.99/ lb	Lutjanus guttatus/synagris	Rose snapper/lane snapper	100/99%	98/97%	0/0	YES	21B_014_S3KL95_M13F_F05_1_	AAGCCTGCTCATTCGAGCAGAACTAAGCCAGCCAGGAGCTCTTCTTGGAGACGACCAGATTTATAATGTAATTGTTACAGCACATGCATTTGTAATAATTTTCTTTATAGTAATACCAATCATGATCGGAGGATTCGGGAACTGACTGATCCCATTAATAATCGGAGCCCCTGATATGGCATTCCCTCGAATAAATAACATGAGCTTTTGACTCCTTCCGCCATCATTCCTATTGCTACTCGCCTCTTCTGGAGTAGAAGCCGGTGCTGGAACTGGGTGAACAGTCTACCCTCCCCTAGCAGGAAACCTGGCACACGCGGGAGCATCTGTAGACCTAACTATTTTCTCCCTGCATTTAGCAGGTGTCTCTTCAATTCTAGGGGCCATCAACTTCATCAC…
65	12-Oct-17	Grocery	Raleigh		Lutjanus purpureus	Southern red snapper	100%	100%	0.00E+00	NO	20D_017_S3MF85_M13F_A09	TAAGCCTGCTCATTCGAGCAGAGCTAAGCCAGCCAGGAGCTCTTCTTGGAGACGACCAGATTTATAATGTAATTGTTACAGCACACGCATTTGTAATAATTTTCTTTATAGTAATACCAATCATGATCGGAGGATTCGGGAACTGACTGATCCCATTAATAATTGGAGCCCCTGATATGGCATTCCCCCGAATAAATAACATGAGCTTTTGACTCCTCCCCCCGTCATTCCTGTTACTGCTCGCCTCTTCTGGAGTAGAAGCCGGTGCTGGAACTGGGTGGACAGTCTACCCGCCCCTAGCAGGCAACCTAGCACACGCAGGAGCATCTGTAGACCTAACTATTTTCTCCCTACATCTGGCAGGTGTCTCCTCAATTCTAGGGGCCATTAATTTCATCA…
98	22-Oct-17	Grocery	Charlotte	$13.99/lb	Lutjanus synagris	Lane snapper	100%	98%	0	YES	18G_005_S3AB98_M13F_E10	CGAGCAGAACTAAGCCAGCCAGGAGCTCTTCTTGGAGACGACCAGATTTATAATGTAATTGTTACAGCACATGCATTTGTAATAATTTTCTTTATAGTAATACCAATCATGATCGGAGGATTCGGGAACTGACTGATCCCATTAATAATCGGAGCCCCTGATATGGCATTCCCTCGAATAAATAACATGAGCTTTTGACTCCTTCCGCCATCATTCCTATTGCTACTCGCCTCTTCTGGAGTAGAAGCCGGTGCTGGAACTGGGTGAACAGTCTACCCTCCCCTAGCAGGAAACCTGGCACACGCGGGAGCATCTGTAGACCTAACTATTTTCTCCCTGCATTTAGCAGGTGTCTCTTCAATTCTAGGGGCCATCAACTTCATCACAACAATTATTAAC…
100	24-Oct-17	Grocery	Durham	$13.99/lb	Lutjanus guttatus/synagris	Rose snapper/lane snapper	100% (both)	99% (both)	0.00E+00	YES	26D_013_S3ME100_M13F_G04	GGAGACGACCAGATTTATAATGTAATTGTTACAGCACATGCATTTGTAATAATTTTCTTTATAGTAATACCAATCATGATCGGAGGATTCGGGAACTGACTGATCCCATTAATAATCGGAGCCCCTGATATGGCATTCCCTCGAATAAATAACATGAGCTTTTGACTCCTTCCGCCATCATTCCTATTGCTACTCGCCTCTTCTGGAGTAGAAGCCGGTGCTGGAACTGGGTGAACAGTCTACCCTCCCCTAGCAGGAAACCTGGCACACGCGGGAGCATCTGTAGACCTAACTATTTTCTCCCTGCATTTAGCAGGTGTCTCTTCAATTCTAGGGGCCATCAACTTCATCACAACAATTATCAACATGAAACCCCCTGCTATCTCCCAGTATCAAACA…
99	23-Oct-17	Grocery	Chapel Hill	$13.99/lb	Lutjanus guttatus/synagris	Rose snapper/lane snapper	99%	100%	0	YES	S3_AS_99_lutjanussynagris	TAGGCACGGCCCTAAGCCTGCTCATTCGAGCAGAACTAAGCCAGCCAGGAGCTCTTCTTGGAGACGACCAGATTTATAATGTAATTGTTACAGCACATGCATTTGTAATAATTTTCTTTATAGTAATACCAATCATGATCGGAGGATTCGGGAACTGACTGATCCCATTAATAATCGGAGCCCCTGATATGGCATTCCCTCGAATAAATAACATGAGCTTTTGACTCCTTCCGCCATCATTCCTATTGCTACTCGCCTCTTCTGGAGTAGAAGCCGGTGCTGGAACTGGGTGAACAGTCTACCCTCCCCTAGCAGGAAACCTGGCACACGCGGGAGCATCTGTAGACCTAACTATTTTCTCCCTGCATTTAGCAGGTGTCTCTTCAATTCTAGGGGCCA…
107	Oct. 1, 2017	Grocery	Carrboro	$13.99/lb	Lutjanus guttatus/synagris	Lane snapper	99% / 99%	100% / 100%	0 / 0	YES	S3_CM_70_Lutjanussynagris	AATACCAATCATGATCGGAGGATTCGGGAACTGACTGATCCCATTAATAATCGGAGCCCCTGATATGGCATTCCCTCGAATAAATAACATGAGCTTTTGACTCCTTCCGCCATCATTCCTATTGCTACTCGCCTCTTCTGGAGTAGAAGCCGGTGCTGGAACTGGGTGAACAGTCTACCCTCCCCTAGCAGGAAACCTGGCACACGCGGGAGCATCTGTAGACCTAACTATTTTCTCCCTGCATTTAGCAGGTGTCTCTTCAATTCTAGGGGCCATCAACTTCATCACAACAATTATTAACATGAAACCCCCTGCTATCTCCCAGTATCAAACACCCCTATTCGTTTGAGCCGTTCTAATTACGGCTGTTCTACTTCTTCTCTCTCTACCAGGTTTAGC…
100	Sept. 21, 2017	Grocery	Durham	$19.99/ lb	Lutjanus guttatus/synagris	Rose snapper/lane snapper	99% / 99%	99% / 99%	0 / 0	YES	S3_ER_66_Lutjanus synagris	TGCTCATTCGAGCAGAACTAAGCCAGCCAGGAGCTCTTCTTGGAGACGACCAGATTTATAATGTAATTGTTACAGCACATGCATTTGTAATAATTTTCTTTATAGTAATACCAATCATGATCGGAGGATTCGGGAACTGACTGATCCCATTAATAATCGGAGCCCCTGATATGGCATTCCCTCGAATAAATAACATGAGCTTTTGACTCCTTCCGCCATCATTCCTATTGCTACTCGCCTCTTCTGGAGTAGAAGCCGGTGCTGGAACTGGGTGAACAGTCTACCCTCCCCTAGCAGGAAACCTGGCACACGCAGGAGCATCTGTAGACCTAACTATTTTCTCCCTGCATTTAGCAGGTGTCTCTTCAATTCTAGGGGCCATCAACTTCATCACAACAA…
95	Sept. 21, 2017	Grocery	Durham	$7.99/lb ($8.72 w/tax)	Ocyurus chrysurus	Yellowtail snapper	99%	100%	0	YES	20G_005_S3AL65_M13F_E08	TTCGGTGCCTGGGCCGGATAGTAGGCACGGCCCTAAGCCTGCTCATTCGAGCAGAACTAAGCCAGCCAGGAGCTCTTCTTGGAGACGACCAGATTTATAATGTAATTGTTACAGCGCATGCATTTGTAATAATTTTCTTTATAGTAATACCAATCATGATCGGAGGATTCGGGAACTGACTGATCCCACTAATGATCGGGGCCCCCGACATGGCATTCCCTCGAATAAATAACATGAGCTTTTGACTCCTCCCGCCATCATTCCTATTGCTACTCGCCTCTTCTGGGGTAGAAGCCGGTGCTGGAACTGGGTGAACAGTTTACCCTCCCCTAGCAGGAAACCTAGCACACGCAGGAGCATCTGTAGACCTAACTATTTTCTCCCTGCATCTAGCAGGTG…
64	Sept. 21, 2017	Restaurant	Durham	BOGO 4 pieces $4.85 +.36 tax	Orechromis niloticus	Nile tilapia	99%	96%	0	YES	S3_KP_64_Nile Tilapia	CTGCACTAAGCCTCCTAATTCGGGCAGAACTAAGCCAGCCCGGCTCTCTTCTCGGAGACGACCAAATCTATAATGTAATTGTTACAGCACATGCTTTCGTAATAATTTTCTTTATAGTAATACCAATTATGATTGGAGGCTTTGGAAACTGACTAGTACCCCTCATGATTGGTGCACCAGACATGGCCTTCCCTCGAATAAATAACATGAGCTTTTGACTTCTCCCCCCCTCATTTCTTCTTCTTCTCGCCTCATCTGGAGTCGAAGCAGGTGCCGGCACAGGATGGACTGTTTATCCCCCGCTCGCAGGCAATCTTGCCCACGCTGGACCTTCTGTTGACTTAACCATCTTCTCCCTCCACTTGGCCGGAGTGTCATCTATTTTAGGTGCAATTAATT…
104	Oct 21,2017	Restaurant	Charlotte	$1.00 + tax /1 Nigiri	Oreochromis aureus	Blue tilapia	100%	100%	0	YES	18G_003_S3AL104_M13F_C10	TAGGAACCGCGCTAAGCCTCCTAATTCGGGCAGAACTAAGCCAGCCCGGCTCTCTCCTCGGAGACGACCAGATTTATAATGTAATTGTTACAGCACATGCTTTTGTAATAATTTTCTTTATAGTAATGCCAATTATGATTGGAGGCTTTGGAAACTGACTAGTACCACTCATGATTGGTGCTCCAGATATGGCCTTCCCTCGAATGAACAACATGAGTTTCTGACTCCTCCCTCCCTCATTCCTCCTCCTCCTCGCCTCATCTGGAGTCGAAGCAGGTGCCGGCACAGGGTGAACTGTTTACCCCCCGCTCGCAGGCAATCTTGCCCATGCTGGGCCTTCTGTCGACTTAACCATCTTCTCCCTCCACTTGGCCGGGGTGTCATCTATTCTAGGCGCAA…
63	Sept. 21, 2017	Restaurant	Carrboro	$8.60/ 8 pieces + tax	Oreochromis niloticus	Nile tilapia	100%	100%	0	YES	20G_006_S3CJM63_M13F_F08	GCTTGAGCGGGAATAGTAGGAACTGCACTAAGCCTCCTAATTCGGGCAGAACTAAGCCAGCCCGGCTCTCTTCTCGGAGACGACCAAATCTATAATGTAATTGTTACAGCACATGCTTTCGAAATAATTTTCTTTATAGGAATACCAATTATGATTGGAGGCTTTGGAAACTGACTAGTACCCCTCATGATTGGTGCACCAGACATGGCCTTCCCTCGAATAAATAACATGAGCTTTTGACTTCTCCCCCCCTCATTTCTTCTTCTTCTCGCCTCATCTGGAGTCGAAGCAGGTGCCGGCACAGGATGGACTGTTTATCCCCCGCTCGCAGGCAATCTTGCCCACGCTGGACCTTCTGTTGACTTAACCATCTTCTCCCTCCACTTGGCCGGAGTGTCA…
65	3-Oct-17	Restaurant	Raleigh	$8.39 (w/ tax)	Oreochromis niloticus	Nile tilapia	100%	100%	0	YES	S3_DJ__74_Pagrus Major	AGCCTGCTCATCCGAGCTGAGCTTAGCCAGCCCGGGGCTCTCCTAGGCGACGACCAGATTTATAATGTAATTGTTACAGCACACGCATTTGTAATAATTTTCTTTATAGTAATGCCAATTATGATTGGGGGCTTTGGAAACTGATTAATTCCACTTATAATTGGTGCCCCTGATATGGCCTTCCCCCGAATGAACAACATAAGCTTCTGACTACTCCCCCCATCTTTCCTTCTTCTACTCGCTTCCTCCGGGGTTGAAGCCGGGGCTGGCACTGGGTGAACAGTTTATCCACCACTGGCGGGTAATCTTGCCCATGCAGGAGCATCAGTCGACCTAACCATCTTTTCTCTTCACTTAGCGGGTATTTCATCAATTCTTGGTGCAATTAACTTTATTACT…
66	20-Oct-17	Restaurant	Winston Salem	$4.50/ 2 Nigiri	Oreochromis niloticus	Nile tilapia	100%	100%	0	YES	21B_010_S3KL91_M13F_B05_4_	GCTTGAGGCGGAATAGTAGGAACTGCACTAAGCCTCCTAATTCGGGCAGAACTAAGCCAGCCCGGCTCTCTTCTCGGAGACGACCAAATCTATAATGTAATTGTTACAGCACATGCTTTCGTAATAATTTTCTTTATAGTAATACCAATTATGATTGGAGGCTTTGGAAACTGACTAGTACCCCTCATGATTGGTGCACCAGACATGGCCTTCCCTCGAATAAATAACATGAGCTTTTGACTTCTCCCCCCCTCATTTCTTCTTCTTCTCGCCTCATCTGGAGTCGAAGCAGGTGCCGGCACAGGATGGACTGTTTATCCCCCGCTCGCAGGCAATCTTGCCCACGCTGGACCTTCTGTTGACTTAACCATCTTCTCCCTCCACTTGGCCGGAGTGTCA…
67	5-Oct-17	Restaurant	Raleigh	$3.75/2 pieces +tax	Oreochromis niloticus	Nile tilapia	100%	100%	0	YES	23C_015_S3JCD72_M13F_G08	TCCTAATTCGGGCAGAACTAAGCCAGCCCGGCTCTCTTCTCGGAGACGACCAAATCTATAATGTAATTGTTACAGCACATGCTTTCGTAATAATTTTCTTTATAGTAATACCAATTATGATTGGAGGCTTTGGAAACTGACTAGTACCCCTCATGATTGGTGCACCAGACATGGCCTTCCCTCGAATAAATAACATGAGCTTTTGACTTCTCCCCCCCTCATTTCTTCTTCTTCTCGCCTCATCTGGAGTCGAAGCAGGTGCCGGCACAGGATGGACTGTTTATCCCCCGCTCGCAGGCAATCTTGCCCACGCTGGACCTTCTGTTGACTTAACCATCTTCTCCCTCCACTTGGCCGGAGTGTCATCTATTTTAGGTGCAATTAATTTTATCACAACCA…
68	3-Oct-17	Restaurant	Raleigh	$4.50 +tax	Oreochromis niloticus	Nile tilapia	100%	100%	0	YES	23C_012_KDL73_M13F_D08_1_	CTCCTAATTCGGGCAGAACTAAGCCAGCCCGGCTCTCTTCTCGGAGACGACCAAATCTATAATGTAATTGTTACAGCACATGCTTTCGTAATAATTTTCTTTATAGTAATACCAATTATGATTGGAGGCTTTGGAAACTGACTAGTACCCCTCATGATTGGTGCACCAGACATGGCCTTCCCTCGAATAAATAACATGAGCTTTTGACTTCTCCCCCCCTCATTTCTTCTTCTTCTCGCCTCATCTGGAGTCGAAGCAGGTGCCGGCACAGGATGGACTGTTTATCCCCCGCTCGCAGGCAATCTTGCCCACGCTGGACCTTCTGTTGACTTAACCATCTTCTCCCTCCACTTGGCCGGAGTGTCATCTATTTTAGGTGCAATTAATTTTATCACAACC…
69	5-Oct-17	Restaurant	Durham	$4.30/2 pieces	Oreochromis niloticus	Nile tilapia	100%	100%	0	YES	S3_PD__79_Oreochromisniloticusab1	CCTAATTCGGGCAGAACTAAGCCAGCCCGGCTCTCTTCTCGGAGACGACCAAATCTATAATGTAATTGTTACAGCACATGCTTTCGTAATAATTTTCTTTATAGTAATACCAATTATGATTGGAGGCTTTGGAAACTGACTAGTACCCCTCATGATTGGTGCACCAGACATGGCCTTCCCTCGAATAAATAACATGAGCTTTTGACTTCTCCCCCCCTCATTTCTTCTTCTTCTCGCCTCATCTGGAGTCGAAGCAGGTGCCGGCACAGGATGGACTGTTTATCCCCCGCTCGCAGGCAATCTTGCCCACGCTGGACCTTCTGTTGACTTAACCATCTTCTCCCTCCACTTGGCCGGAGTGTCATCTATTTTAGGTGCAATTAATTTTATCACAACCAT…
70	5-Oct-17	Restaurant	Durham	$9.62/ 2 pieces	Oreochromis niloticus	Nile tilapia	100%	90%	1.00E-82	YES	S3_MF_80_Oreochromis Niloticus	GCCTCCTAATTCGGGCAGAACTAAGCCAGCCCGGCTCTCTTCTCGGAGACGACCAAATCTATAATGTAATTGTTACAGCACATGCTTTCGTAATAATTTTCTTTATAGTAATACCAATTATGATTGGAGGCTTTGGAAACTGACTAGTACCCCTCATGATTGGTGCACCAGACATGGCCTTCCCTCGAATAAATAACATGAGCTTTTGACTTCTCCCCCCCTCATTTCTTCTTCTTCTCGCCTCATCTGGAGTCGAAGCAGGTGCCGGCACAGGATGGACTGTTTATCCCCCGCTCGCAGGCAATCTTGCCCACGCTGGACCTTCTGTTGACTTAACCATCTTCTCCCTCCACTTGGCCGGAGTGTCATCTATTTTAGGTGCAATTAATTTTATCACAA…
97	22-Oct-17	Restaurant	Charlotte	$4.49/ 2 Nigiri	Oreochromis niloticus	Nile tilapia	100%	100%	0	YES	S3_KP_97_Nile Tilapia	CGGGCAGAACTAAGCCAGCCCGGCTCTCTTCTCGGAGACGACCAAATCTATAATGTAATTGTTACAGCACATGCTTTCGTAATAATTTTCTTTATAGTAATACCAATTATGATTGGAGGCTTTGGAAACTGACTAGTACCCCTCATGATTGGTGCACCAGACATGGCCTTCCCTCGAATAAATAACATGAGCTTTTGACTTCTCCCCCCCTCATTTCTTCTTCTTCTCGCCTCATCTGGAGTCGAAGCAGGTGCCGGCACAGGATGGACTGTTTATCCCCCGCTCGCAGGCAATCTTGCCCACGCTGGACCTTCTGTTGACTTAACCATCTTCTCCCTCCACTTGGCCGGAGTGTCATCTATTTTAGGTGCAATTAATTTTATCACAACCATTATTAAC…
101	20-Oct-17	Restaurant	Boone	$1.50 + tax /1 Nigiri	Oreochromis niloticus	Nile tilapia	100%	100%	0	YES	20D_016_S3CJM101_M13F_H08	ACTGCACTAAGCCTCCTAATTCGGGCAGAACTAAGCCAGCCCGGCTCTCTTCTCGGAGACGACCAAATCTATAATGTAATTGTTACAGCACATGCTTTCGTAATAATTTTCTTTATAGTAATACCAATTATGATTGGAGGCTTTGGAAACTGACTAGTACCCCTCATGATTGGTGCACCAGACATGGCCTTCCCTCGAATAAATAACATGAGCTTTTGACTTCTCCCCCCCTCATTTCTTCTTCTTCTCGCCTCATCTGGAGTCGAAGCAGGTGCCGGCACAGGATGGACTGTTTATCCCCCGCTCGCAGGCAATCTTGCCCACGCTGGACCTTCTGTTGACTTAACCATCTTCTCCCTCCACTTGGCCGGAGTGTCATCTATTTTAGGTGCAATTAAT…
111	29-Oct-17	Restaurant	Greensboro	$4.95+0.33 tax/ 2 nigiri	Oreochromis niloticus	Nile tilapia	100%	100%	0	YES	20D_014_S3KDL111_M13F_F08	AAGCCTCCTAATTCGGGCAGAACTAAGCCAGCCCGGCTCTCTTCTCGGAGACGACCAAATCTATAATGTAATTGTTACAGCACATGCTTTCGTAATAATTTTCTTTATAGTAATACCAATTATGATTGGAGGCTTTGGAAACTGACTAGTACCCCTCATGATTGGTGCACCAGACATGGCCTTCCCTCGAATAAATAACATGAGCTTTTGACTTCTCCCCCCCTCATTTCTTCTTCTTCTCGCCTCATCTGGAGTCGAAGCAGGTGCCGGCACAGGATGGACTGTTTATCCCCCGCTCGCAGGCAATCTTGCCCACGCTGGACCTTCTGTTGACTTAACCATCTTCTCCCTCCACTTGGCCGGAGTGTCATCTATTTTAGGTGCAATTAATTTTATCAC…
105	22-Oct-17	Restaurant	Knightdale	$5.00 +tax/4 Nigiri (BOGO)	Oreochromis niloticus	Nile tilapia	100%	100%	0	YES	15D_009_S3JCD105_M13F_A06	TGAGCCGGATAGTAGGAACTGCACTAAGCCTCCTAATTCGGGCAGAACTAAGCCAGCCCGGCTCTCTTCTCGGAGACGACCAAATCTATAATGTAATTGTTACAGCACATGCTTTCGTAATAATTTTCTTTATAGTAATACCAATTATGATTGGAGGCTTTGGAAACTGACTAGTACCCCTCATGATTGGTGCACCAGACATGGCCTTCCCTCGAATAAATAACATGAGCTTTTGACTTCTCCCCCCCTCATTTCTTCTTCTTCTCGCCTCATCTGGAGTCGAAGCAGGTGCCGGCACAGGATGGACTGTTTATCCCCCGCTCGCAGGCAATCTTGCCCACGCTGGACCTTCTGTTGACTTAACCATCTTCTCCCTCCACTTGGCCGGAGTGTCATCTA…
75	3-Oct-17	Restaurant	Raleigh	$7.58 (w/ tax)	Pagrus auratus/major	Australasian snapper/red seabream	100	100	0	YES	S3_EP__75_SpeciesPagrusMajor, PagrusAuratus	CGACGACCAGATTTATAATGTAATTGTTACAGCACACGCATTTGTAATAATTTTCTTTATAGTAATGCCAATTATGATTGGGGGCTTTGGAAACTGATTAATTCCACTTATAATTGGTGCCCCTGATATGGCCTTCCCCCGAATGAACAACATAAGCTTCTGACTACTCCCCCCATCTTTCCTTCTTCTACTCGCTTCCTCCGGGGTTGAAGCCGGGGCTGGCACTGGGTGAACAGTTTATCCACCACTGGCGGGTAATCTTGCCCATGCAGGAGCATCAGTCGACCTAACCATCTTTTCTCTTCACTTAGCGGGTATTTCATCAATTCTTGGTGCAATTAACTTTATTACTACCATCATCAATATGAAACCCCCTGCTATTTCCCAGTATCAGACCCC…
107	1-Oct-17	Restaurant	Raleigh	$7.50/3 pieces +tax	Pagrus major	RedsSeabream	99%	98%	0	YES	17W_006_S3DJ71_M13F_C12	GCCTGCTCATCCGAGCTGAGCTTAGCCAGCCCGGGGCTCTCCTAGGCGACGACCAGATTTATAATGTAATTGTTACAGCACACGCATTTGTAATAATTTTCTTTATAGTAATGCCAATTATGATTGGGGGCTTTGGAAACTGATTAATTCCACTTATAATTGGTGCCCCTGATATGGCCTTCCCCCGAATGAACAACATAAGCTTCTGACTACTCCCCCCATCTTTCCTTCTTCTACTCGCTTCCTCCGGGGTTGAAGCCGGGGCTGGCACTGGGTGAACAGTTTATCCACCACTGGCGGGTAATCTTGCCCATGCAGGAGCATCAGTCGACCTAACCATCTTTTCTCTTCACTTAGCGGGTATTTCATCAATTCTTGGTGCAATTAACTTTATTACTA…
114	3-Oct-17	Seafood market	Raleigh	$15.46 (w/ tax)	Rhomboplites aurorubens	Vermilion snapper	100%	99%	0	YES	S3_SF_81_Rhomboplites Aurobens	GCCTGCTCATTCGAGCAGAACTAAGCCAGCCAGGAGCTCTTCTTGGAGATGACCAGATTTACAATGTAATCGTTACAGCACATGCATTCGTAATAATTTTCTTTATAGTAATACCAATCATGATCGGAGGATTCGGGAACTGACTGATTCCCTTAATAATCGGGGCCCCTGATATGGCATTCCCTCGAATAAATAACATGAGCTTTTGACTCCTCCCCCCATCATTCCTCCTGCTACTCGCTTCTTCTGGGGTAGAAGCCGGCGCTGGGACTGGGTGAACAGTCTACCCTCCCCTAGCAGGGAACCTAGCACACGCGGGAGCATCTGTAGACCTGACTATTTTTTCCCTACATCTAGCAGGGGTCTCCTCGATTCTAGGGGCTATCAACTTCATTACAA…
115	3-Oct-17	Seafood market	Raleigh	$6.17 (w/ tax)	Rhomboplites aurorubens	Vermilion snapper	100%	99%	0	YES	S3_SF_82_Rhomboplites Aurobens	TGCTCATTCGAGCAGAACTAAGCCAGCCAGGAGCTCTTCTTGGAGATGACCAGATTTACAATGTAATCGTTACAGCACATGCATTCGTAATAATTTTCTTTATAGTAATACCAATCATGATCGGAGGATTCGGGAACTGACTGATTCCCTTAATAATCGGGGCCCCCGATATGGCATTCCCTCGAATAAATAACATGAGCTTTTGACTCCTCCCCCCATCATTCCTGCTGCTACTCGCTTCTTCTGGGGTAGAAGCCGGCGCTGGGACTGGGTGAACAGTCTACCCTCCCCTAGCAGGGAACCTAGCACACGCGGGAGCATCTGTAGACCTGACTATTTTTTCCCTACATCTAGCAGGGGTCTCCTCGATTCTAGGGGCTATCAACTTCATTACAACGA…
116	3-Oct-17	Seafood market	Raleigh	$8.99 +tax	Rhomboplites aurorubens	Vermilion snapper	100%	100%	0	YES	S3_SF_83_Rhomboplites Aurobens	AGGCACGGGCTTAAGCCTGCTCATTCGAGCAGAACTAAGCCAGCCAGGAGCTCTTCTTGGAGATGACCAGATTTACAATGTAATCGTTACAGCACATGCATTCGTAATAATTTTCTTTATAGTAATACCAATCATGATCGGAGGATTCGGGAACTGACTGATTCCCTTAATAATCGGGGCCCCTGATATGGCATTCCCTCGAATAAATAACATGAGCTTTTGACTCCTCCCCCCATCATTCCTGCTGCTACTCGCTTCTTCTGGGGTAGAAGCCGGCGCTGGGACTGGGTGAACAGTCTACCCTCCCCTAGCAGGGAACCTAGCACACGCGGGAGCATCTGTAGACCTGACTATTTTTTCCCTACATCTAGCAGGGGTCTCCTCGATTCTAGGGGCTAT…
117	Oct 12,2017	Seafood market	Raleigh	$7.49/lb	Rhomboplites aurorubens	Vermilion snapper	100%	98%	0	YES	20D_015_S3JC86_M13F_G08	TCTATCTAGTATTTGGTGCCTGGGCCGGAATAGTAGGCACAGCCTTAAGCCTGCTCATTCGAGCAGAACTAAGCCAGCCAGGAGCTCTTCTTGGAGATGACCAGATTTACAATGTAATCGTTACAGCACATGCATTCGTAATAATTTTCTTTATAGTAATACCAATCATGATCGGAGGATTCGGGAACTGACTGATTCCCTTAATAATCGGGGCCCCTGATATGGCATTCCCTCGAATAAATAACATGAGCTTTTGACTCCTCCCCCCATCATTCCTGCTGCTACTCGCTTCTTCTGGGGTAGAAGCCGGCGCTGGGACTGGGTGAACAGTCTACCCTCCCCTAGCAGGGAACCTAGCACACGCGGGAGCATCTGTAGACCTGACTATTTTTTCCCTAC…
119	19-Oct-17	Seafood market	Fayetteville	$8.99/lb	Rhomboplites aurorubens	Vermilion snapper	100%	100%	0	YES	S3_OG_88_Rhomboplites_aurorubens	CTTGGAGATGACCAGATTTACAATGTAATCGTTACAGCACATGCATTCGTAATAATTTTCTTTATAGTAATACCAATCATGATCGGAGGATTCGGGAACTGACTGATTCCCTTAATAATCGGGGCCCCTGATATGGCATTCCCTCGAATAAATAACATGAGCTTTTGACTCCTCCCCCCATCATTCCTGCTGCTACTCGCTTCTTCTGGGGTAGAAGCCGGCGCTGGGACTGGCCGAACAGTCTACCCTCCCCTAGCAGGGAACCTAGCACACGCGGCAGCATCTGTAGACCTGATTATTTTTTCCCTACATCTAGCAGGGGTCTCCTCGATTCTAGGGGCTATCAACTTCATTACAACGATTATTAACGTGAAGCCCCCTGCCATCTCCCAATATCAG…
120	19-Oct-17	Seafood market	Fayetteville	$10.99/lb	Rhomboplites aurorubens	Vermilion snapper	100%	100%	0	YES	S3_OG_89_Rhomboplites_aurorubens	CTTCTTGGAGATGACCAGATTTACAATGTAATCGTTACAGCACATGCATTCGTAATAATTTTCTTTATAGTAATACCAATCATGATCGGAGGATTCGGGAACTGACTGATTCCCTTAATAATCGGGGCCCCTGATATGGCATTCCCTCGAATAAATAACATGAGCTTTTGACTCCTCCCCCCATCATTCCTGCTGCTACTCGCTTCTTCTGGGGTAGAAGCCGGCGCTGGGACTGGGTGAACAGTCTACCCTCCCCTAGCAGGGAACCTAGCACACGCGGGAGCATCTGTAGACCTGACTATTTTTTCCCTACATCTAGCAGGGGTCTCCTCGATTCTAGGGGCTATCAACTTCATTACAACGATTATTAACATGAAGCCCCCTGCCATCTCCCAATAT…
60	Sept. 21, 2017	Seafood market	Carrboro	$12.50/fish (NOTE only took cash)	Rhomboplites aurorubens	Vermilion snapper	100%	100%	0	YES	S3_AS_60_rhomboplitesaurorubens	NNCAATAAGATTCGGCCTTTCTGATATTATTTGGTGCCGGGGCCGGAATAATAGTTACGGGCGTAAGCCTGCTCATTCGAGCAGAACTAAGCCAGCCAGGAGCTCTTCTTGGAGATGACCAGATTTACAATGTAATCGTTACAGCACATGCATTCGTAATAATTTTCTTTATAGTAATACCAATCATGATCGGAGGATTCGGGAACTGACTGATTCCCTTAATAATCGGGGCCCCTGATATGGCATTCCCTCGAATAAATAACATGAGCTTTTGACTCCTCCCCCCATCATTCCTGCTGCTACTCGCTTCTTCTGGGGTAGAAGCCGGCGCTGGGACTGGGTGAACAGTCTACCCTCCCCTAGCAGGGAACCTAGCACACGCGGGAGCATCTGTAGACC…
110	22-Oct-17	Seafood market	Wilson	$8.99/lb	Rhomboplites aurorubens	Vermilion snapper	100%	99%	0	YES	20D_021_S3EP110_M13F_E09	AAGCCTGCTCATTCGAGCAGAACTAAGCCAGCCAGGAGCTCTTCTTGGAGATGACCAGATTTACAATGTAATCGTTACAGCACATGCATTCGTAATAATTTTCTTTATAGTAATACCAATCATGATCGGAGGATTCGGGAACTGACTGATTCCCTTAATAATCGGGGCCCCTGATATGGCATTCCCTCGAATAAATAACATGAGCTTTTGACTCCTCCCCCCATCATTCCTGCTGCTACTCGCTTCTTCTGGGGTAGAAGCCGGCGCTGGGACTGGGTGAACAGTCTACCCTCCCCTAGCAGGGAACCTAGCACACGCGGGAGCATCTGTAGACCTGACTATTTTTTCCCTACATCTAGCAGGGGTCTCCTCGATTCTAGGGGCTATCAACTTCATTAC…
111	Sept. 21, 2017	Seafood market	Durham	$7.99/lb	Rhomboplites aurorubens	Vermilion snapper	100%	100%	0	YES	S3_PD__68_Rhomboplitesaurorubensab1	CTTAAGCCTGCTCATTCGAGCAGAACTAAGCCAGCCAGGAGCTCTTCTTGGAGATGACCAGATTTACAATGTAATCGTTACAGCACATGCATTCGTAATAATTTTCTTTATAGTAATACCAATCATGATCGGAGGATTCGGGAACTGACTGATTCCCTTAATAATCGGGGCCCCTGATATGGCATTCCCTCGAATAAATAACATGAGCTTTTGACTCCTCCCCCCATCATTCCTGCTGCTACTCGCTTCTTCTGGGGTAGAAGCCGGCGCTGGGACTGGGTGAACAGTCTACCCTCCCCTAGCAGGGAACCTAGCACACGCGGGAGCATCTGTAGACCTGACTATTTTTTCCCTACATCTAGCAGGGGTCTCCTCGATTCTAGGGGCTATCAACTTCAT…
113	2-Nov-17	Grocery	Greenville	14.99/lb	Rhomboplites aurorubens	Vermilion snapper	100%	100%	0	YES	20A_006_S3AS113_M13F_F01	GCTGCTCATTCGAGCAGAACTAAGCCAGCCAGGAGCTCTTCTTGGAGATGACCAGATTTACAATGTAATCGTTACAGCACATGCATTCGTAATAATTTTCTTTATAGTAATACCAATCATGATCGGAGGATTCGGGAACTGACTGATTCCCTTAATAATCGGGGCCCCTGATATGGCATTCCCTCGAATAAATAACATGAGCTTTTGACTCCTCCCCCCATCATTCCTGCTGCTACTCGCTTCTTCTGGGGTAGAAGCCGGCGCTGGGACTGGGTGAACAGTCTACCCTCCCCTAGCAGGGAACCTAGCACACGCGGGAGCATCTGTAGACCTGACTATTTTTTCCCTACATCTAGCAGGGGTCTCCTCGATTCTAGGGGCTATCAACTTCATTACAAC…
118	12-Oct-17	Seafood market	Raleigh	$7.49/lb	Rhomboplites aurorubens	Vermilion snapper	100%	100%	0	YES	23E_002_S3JC87_M13F_F07	AGGCCTGCTCATTCGAGCAGAACTAAGCCAGCCAGGAGCTCTTCTTGGAGATGACCAGATTTACAATGTAATCGTTACAGCACATGCATTCGTAATAATTTTCTTTATAGTAATACCAATCATGATCGGAGGATTCGGGAACTGACTGATTCCCTTAATAATCGGGGCCCCTGATATGGCATTCCCTCGAATAAATAACATGAGCTTTTGACTCCTCCCCCCATCATTCCTGCTGCTACTCGCTTCTTCTGGGGTAGAAGCCGGCGCTGGGACTGGGTGAACAGTCTACCCTCCCCTAGCAGGGAACCTAGCACACGCGGGAGCATCTGTAGACCTGACTATTTTTTCCCTACATCTAGCAGGGGTCTCCTCGATTCTAGGGGCTATCAACTTCATTAC…
93	21-Oct-17	Seafood market	Winston Salem	$8.99/lb	Rhomboplites aurorubens	Vermilion snapper	99%	99%	0	YES	21B_012_S3KL93_M13F_D05_2_	AAGCCTGCTCATTCGAGCAGAACTAAGCCAGCCAGGAGCTCTTCTTGGAGATGACCAGATTTACAATGTAATCGTTACAGCACATGCATTCGTAATAATTTTCTTTATAGTAATACCAATCATGATCGGAGGATTCGGGAACTGACTGATTCCCTTAATAATCGGGGCCCCTGATATGGCATTCCCTCGAATAAATAACATGAGCTTTTGACTCCTCCCCCCATCATTCCTGCTGCTACTCGCTTCTTCTGGGGTAGAAGCCGGCGCTGGGACTGGGTGAACAGTCTACCCTCCCCTAGCAGGGAACCTAGCACACGCGGGAGCATCTGTAGACCTGACTATTTTTTCCCTACATCTAGCAGGGGTCTCCTCGATTCTAGGGGCTATCAACTTCATTAC…
94	21-Oct-17	Seafood market	Winston Salem	$8.99 lb	Rhomboplites aurorubens	Vermilion snapper	99%	99%		YES	21B_013_S3KL94_M13F_E05_1_	GCTCATTCGAGCAGAACTAAGCCAGCCAGGAGCTCTTCTTGGAGATGACCAGATTTACAATGTAATCGTTACAGCACATGCATTCGTAATAATTTTCTTTATAGTAATACCAATCATGATCGGAGGATTCGGGAACTGACTGATTCCCTTAATAATCGGGGCCCCTGATATGGCATTCCCTCGAATAAATAACATGAGCTTTTGACTCCTCCCCCCATCATTCCTGCTGCTACTCGCTTCTTCTGGGGTAGAAGCCGGCGCTGGGACTGGGTGAACAGTCTACCCTCCCCTAGCAGGGAACCTAGCACACGCGGGAGCATCTGTAGACCTGACTATTTTTTCCCTACATCTAGCAGGGGTCTCCTCGATTCTAGGGGCTATCAACTTCATTACAACAAT…
